# Supplementary material for: Antibody desolvation with sodium chloride and acetonitrile generates bioactive protein nanoparticles
Source: PLoS One. 2024 Mar 14;19(3):e0300416. doi: 10.1371/journal.pone.0300416 (PMC10939210; doi:10.1371/journal.pone.0300416)
Supplement: S1 File — (XLSX) [file pone.0300416.s002.xlsx]

## Sheet: Figure 1B
Size (nm)	Trastuzumab													Size (nm)	Atezolizumab
1	0	0	0	0	0	0	0	0	0	0	0	0		1	0	0	0	0	0	0	0	0	0	0	0	0
1.08	0	0	0	0	0	0	0	0	0	0	0	0		1.06	0	0	0	0	0	0	0	0	0	0	0	0
1.16	0	0	0	0	0	0	0	0	0	0	0	0		1.11	0	0	0	0	0	0	0	0	0	0	0	0
1.24	0	0	0	0	0	0	0	0	0	0	0	0		1.18	0	0	0	0	0	0	0	0	0	0	0	0
1.34	0	0	0	0	0	0	0	0	0	0	0	0		1.24	0	0	0	0	0	0	0	0	0	0	0	0
1.44	0	0	0	0	0	0	0	0	0	0	0	0		1.31	0	0	0	0	0	0	0	0	0	0	0	0
1.55	0	0	0	0	0	0	0	0	0	0	0	0		1.39	0	0	0	0	0	0	0	0	0	0	0	0
1.66	0	0	0	0	0	0	0	0	0	0	0	0		1.46	0	0	0	0	0	0	0	0	0	0	0	0
1.79	0	0	0	0	0	0	0	0	0	0	0	0		1.55	0	0	0	0	0	0	0	0	0	0	0	0
1.92	0	0	0	0	0	0	0	0	0	0	0	0		1.63	0	0	0	0	0	0	0	0	0	0	0	0
2.07	0	0	0	0	0	0	0	0	0	0	0	0		1.72	0	0	0	0	0	0	0	0	0	0	0	0
2.22	0	0	0	0	0	0	0	0	0	0	0	0		1.82	0	0	0	0	0	0	0	0	0	0	0	0
2.39	0	0	0	0	0	0	0	0	0	0	0	0		1.92	0	0	0	0	0	0	0	0	0	0	0	0
2.57	0	0	0	0	0	0	0	0	0	0	0	0		2.03	0	0	0	0	0	0	0	0	0	0	0	0
2.76	0	0	0	0	0	0	0	0	0	0	0	0		2.14	0	0	0	0	0	0	0	0	0	0	0	0
2.97	0	0	0	0	0	0	0	0	0	0	0	0		2.26	0	0	0	0	0	0	0	0	0	0	0	0
3.19	0	0	0	0	0	0	0	0	0	0	0	0		2.39	0	0	0	0	0	0	0	0	0	0	0	0
3.43	0	0	0	0	0	0	0	0	0	0	0	0		2.52	0	0	0	0	0	0	0	0	0	0	0	0
3.69	0	0	0	0	0	0	0	0	0	0	0	0		2.66	0	0	0	0	0	0	0	0	0	0	0	0
3.97	0	0	0	0	0	0	0	0	0	0	0	0		2.81	0	0	0	0	0	0	0	0	0	0	0	0
4.27	0	0	0	0	0	0	0	0	0	0	0	0		2.97	0	0	0	0	0	0	0	0	0	0	0	0
4.59	0	0	0	0	0	0	0	0	0	0	0	0		3.13	0	0	0	0	0	0	0	0	0	0	0	0
4.93	0	0.01	0	0	0	0	0	0	0	0	0	0		3.31	0	0	0	0	0	0	0	0	0	0	0	0
5.3	0	0.01	0	0	0	0	0	0.01	0	0.01	0	0		3.49	0	0	0	0	0	0	0	0	0	0	0	0
5.7	0	0.01	0	0	0	0	0	0.01	0	0.01	0	0		3.69	0	0	0	0	0	0	0	0	0	0	0	0
6.13	0	0.01	0	0	0	0	0	0.01	0	0.01	0	0		3.9	0	0	0	0	0	0	0	0	0	0	0	0
6.59	0.01	0.01	0	0	0	0	0	0.01	0	0.01	0	0		4.11	0	0	0	0	0	0	0	0	0	0	0	0
7.09	0.01	0.01	0	0	0	0	0	0.01	0	0.01	0	0		4.34	0	0	0	0	0	0	0	0	0	0	0	0
7.62	0.01	0.02	0	0	0	0.01	0	0.01	0	0.01	0	0		4.59	0	0	0	0	0	0	0	0	0	0	0	0
8.19	0.01	0.02	0	0	0	0.01	0	0.01	0	0.01	0	0		4.84	0	0	0	0	0	0	0	0	0	0	0	0
8.81	0.01	0.02	0	0	0	0.01	0	0.02	0	0.01	0	0		5.11	0	0	0	0	0	0	0	0	0	0	0	0
9.47	0.01	0.03	0	0.01	0	0.01	0	0.02	0.01	0.02	0	0		5.4	0	0	0	0	0	0	0	0	0	0	0	0
10.18	0.02	0.03	0	0.01	0	0.01	0	0.02	0.01	0.02	0	0		5.7	0	0	0	0	0	0	0	0	0	0	0	0
10.95	0.02	0.03	0	0.01	0	0.01	0.01	0.02	0.01	0.02	0	0		6.02	0	0	0	0	0	0	0	0.01	0	0	0	0
11.77	0.02	0.04	0.01	0.01	0	0.01	0.01	0.03	0.01	0.02	0	0.01		6.36	0	0	0	0	0	0	0	0.01	0	0	0	0
12.66	0.02	0.04	0.01	0.02	0	0.02	0.01	0.03	0.01	0.03	0	0.01		6.71	0	0	0	0	0	0	0	0.01	0	0	0	0
13.61	0.03	0.05	0.01	0.02	0	0.02	0.01	0.03	0.01	0.03	0	0.01		7.09	0	0	0	0	0	0	0	0.01	0	0	0	0
14.63	0.03	0.05	0.01	0.02	0	0.02	0.01	0.04	0.01	0.03	0	0.01		7.48	0	0	0	0	0	0	0	0.01	0	0	0	0
15.73	0.04	0.06	0.02	0.03	0.01	0.03	0.02	0.04	0.02	0.03	0	0.01		7.9	0	0	0	0	0	0	0	0.01	0	0	0	0
16.92	0.04	0.06	0.02	0.04	0.01	0.03	0.02	0.05	0.02	0.03	0.01	0.01		8.34	0	0	0	0	0	0	0	0.01	0	0	0	0
18.19	0.05	0.07	0.03	0.05	0.01	0.04	0.03	0.05	0.03	0.03	0.01	0.02		8.81	0	0	0	0	0	0	0	0.01	0	0	0	0
19.56	0.05	0.07	0.04	0.07	0.01	0.05	0.04	0.05	0.03	0.03	0.01	0.02		9.3	0	0	0	0	0	0	0	0.01	0	0	0	0
21.03	0.06	0.07	0.05	0.08	0.01	0.05	0.05	0.05	0.04	0.03	0.02	0.03		9.82	0	0	0	0	0	0	0	0.01	0	0	0	0
22.61	0.07	0.07	0.07	0.11	0.02	0.06	0.07	0.05	0.05	0.03	0.03	0.03		10.37	0	0	0	0	0	0	0	0.01	0	0	0	0
24.31	0.08	0.06	0.09	0.13	0.03	0.08	0.09	0.05	0.06	0.02	0.04	0.04		10.95	0	0	0	0	0	0	0	0.01	0	0	0	0
26.14	0.09	0.06	0.12	0.17	0.04	0.09	0.11	0.05	0.07	0.01	0.05	0.05		11.56	0	0	0	0	0	0	0	0.01	0	0	0	0
28.11	0.11	0.05	0.15	0.21	0.06	0.11	0.15	0.05	0.09	0.01	0.07	0.07		12.21	0	0	0	0	0	0	0	0.01	0	0	0	0
30.22	0.13	0.05	0.19	0.27	0.08	0.13	0.19	0.04	0.12	0	0.1	0.09		12.89	0	0	0	0	0	0	0	0.01	0	0	0	0
32.49	0.16	0.05	0.25	0.33	0.12	0.17	0.24	0.05	0.15	0	0.14	0.12		13.61	0	0	0	0	0	0	0	0.01	0	0	0	0
34.94	0.21	0.07	0.31	0.41	0.17	0.21	0.3	0.06	0.2	0	0.19	0.17		14.37	0	0	0	0	0	0	0	0.01	0	0	0	0
37.57	0.27	0.1	0.4	0.51	0.25	0.26	0.38	0.08	0.26	0	0.25	0.22		15.17	0	0	0	0	0	0.01	0	0.01	0	0.01	0	0
40.39	0.36	0.17	0.5	0.63	0.35	0.34	0.48	0.12	0.35	0	0.34	0.3		16.02	0	0	0	0.01	0	0.01	0	0.01	0	0.01	0	0
43.43	0.49	0.29	0.63	0.77	0.49	0.44	0.6	0.2	0.46	0.02	0.46	0.4		16.92	0	0	0	0.01	0	0.01	0	0.01	0	0.01	0	0
46.7	0.66	0.47	0.78	0.93	0.67	0.58	0.74	0.33	0.6	0.08	0.6	0.54		17.86	0	0	0	0.01	0	0.02	0	0.01	0	0.02	0.01	0
50.21	0.89	0.75	0.96	1.12	0.91	0.75	0.9	0.53	0.78	0.23	0.78	0.72		18.86	0.01	0.01	0	0.02	0	0.03	0	0	0	0.03	0.01	0
53.99	1.2	1.14	1.17	1.33	1.2	0.98	1.1	0.81	1.01	0.5	1.01	0.94		19.92	0.01	0.01	0.01	0.03	0	0.04	0	0	0	0.04	0.02	0.01
58.05	1.58	1.65	1.4	1.56	1.55	1.27	1.32	1.19	1.29	0.95	1.28	1.22		21.03	0.02	0.02	0.01	0.04	0	0.06	0.01	0	0	0.05	0.03	0.01
62.41	2.03	2.27	1.66	1.8	1.96	1.61	1.56	1.68	1.62	1.58	1.59	1.55		22.21	0.03	0.03	0.02	0.06	0	0.08	0.02	0	0	0.07	0.04	0.02
67.11	2.54	2.95	1.94	2.05	2.39	2	1.82	2.27	2	2.41	1.94	1.93		23.45	0.05	0.04	0.03	0.08	0	0.1	0.03	0	0	0.09	0.05	0.04
72.16	3.04	3.6	2.21	2.28	2.82	2.43	2.09	2.9	2.4	3.35	2.31	2.34		24.76	0.07	0.06	0.05	0.11	0	0.14	0.04	0	0	0.12	0.08	0.06
77.58	3.46	4.09	2.46	2.48	3.19	2.85	2.34	3.51	2.79	4.25	2.67	2.75		26.14	0.1	0.09	0.08	0.16	0.01	0.18	0.07	0.01	0.01	0.17	0.11	0.09
83.42	3.69	4.23	2.66	2.61	3.43	3.2	2.55	3.97	3.11	4.88	2.98	3.11		27.6	0.14	0.13	0.11	0.21	0.03	0.23	0.1	0.02	0.02	0.22	0.15	0.13
89.69	3.6	3.87	2.77	2.64	3.45	3.4	2.68	4.11	3.3	4.94	3.18	3.35		29.15	0.19	0.18	0.16	0.27	0.06	0.3	0.15	0.04	0.04	0.28	0.2	0.18
96.44	3.1	2.94	2.74	2.53	3.18	3.35	2.71	3.81	3.28	4.23	3.2	3.38		30.77	0.25	0.25	0.22	0.36	0.11	0.38	0.21	0.08	0.08	0.36	0.27	0.25
103.69	2.21	1.63	2.56	2.28	2.58	2.98	2.6	2.98	2.97	2.77	2.98	3.12		32.49	0.34	0.33	0.3	0.46	0.19	0.48	0.29	0.14	0.15	0.46	0.37	0.35
111.49	1.1	0.44	2.2	1.86	1.73	2.28	2.32	1.78	2.36	1.06	2.49	2.54		34.31	0.44	0.44	0.4	0.59	0.32	0.61	0.4	0.22	0.25	0.58	0.48	0.47
119.88	0.23	0	1.68	1.33	0.82	1.35	1.88	0.59	1.51	0	1.77	1.7		36.23	0.57	0.58	0.54	0.74	0.49	0.75	0.53	0.33	0.39	0.72	0.63	0.62
128.9	0	0	1.06	0.75	0.16	0.47	1.32	0	0.64	0	0.96	0.79		38.25	0.73	0.74	0.7	0.92	0.72	0.92	0.7	0.49	0.58	0.89	0.81	0.81
138.59	0	0	0.48	0.27	0	0	0.73	0	0.06	0	0.29	0.14		40.39	0.92	0.94	0.9	1.14	1.02	1.12	0.9	0.69	0.82	1.09	1.02	1.04
149.01	0	0	0.1	0	0	0	0.24	0	0	0	0	0		42.65	1.15	1.18	1.13	1.38	1.39	1.35	1.14	0.95	1.14	1.31	1.28	1.32
160.22	0	0	0	0	0	0	0	0	0	0	0	0		45.03	1.4	1.45	1.41	1.65	1.84	1.6	1.42	1.28	1.52	1.57	1.57	1.63
172.27	0	0	0	0	0	0	0	0	0	0	0	0		47.55	1.69	1.76	1.72	1.95	2.34	1.88	1.74	1.66	1.96	1.84	1.9	1.98
185.23	0	0	0	0	0	0	0	0	0	0	0	0		50.21	2.01	2.09	2.07	2.26	2.87	2.16	2.08	2.1	2.45	2.13	2.26	2.36
199.16	0	0	0	0	0	0	0	0	0	0	0	0		53.02	2.34	2.44	2.44	2.58	3.41	2.46	2.45	2.58	2.96	2.43	2.63	2.75
214.15	0	0	0	0	0	0	0	0	0	0	0	0		55.98	2.68	2.78	2.81	2.88	3.9	2.74	2.81	3.08	3.46	2.72	2.99	3.13
230.25	0	0	0	0	0	0	0	0	0	0	0	0		59.11	2.99	3.1	3.16	3.14	4.26	2.99	3.15	3.56	3.9	2.98	3.32	3.46
247.57	0	0	0	0	0	0	0	0	0	0	0	0		62.41	3.26	3.36	3.46	3.34	4.42	3.18	3.44	3.95	4.2	3.19	3.57	3.7
266.19	0	0	0	0	0	0	0	0	0	0	0	0		65.9	3.45	3.53	3.65	3.43	4.31	3.29	3.62	4.21	4.31	3.31	3.7	3.8
286.22	0	0	0	0	0	0	0	0	0	0	0	0		69.59	3.53	3.58	3.71	3.38	3.88	3.28	3.67	4.24	4.15	3.32	3.66	3.71
307.74	0	0	0	0	0	0	0	0	0	0	0	0		73.48	3.45	3.45	3.59	3.18	3.13	3.13	3.54	4	3.69	3.18	3.42	3.4
330.89	0	0	0	0	0	0	0	0	0	0	0	0		77.58	3.19	3.14	3.25	2.8	2.15	2.82	3.21	3.44	2.94	2.88	2.96	2.86
355.78	0	0	0	0	0	0	0	0	0	0	0	0		81.92	2.75	2.64	2.69	2.25	1.13	2.36	2.69	2.61	1.99	2.43	2.3	2.13
382.54	0	0	0	0	0	0	0	0	0	0	0	0		86.5	2.14	1.99	1.97	1.59	0.33	1.77	2	1.62	1.03	1.85	1.52	1.31
411.31	0	0	0	0	0	0	0	0	0	0	0	0		91.33	1.43	1.26	1.18	0.91	0	1.14	1.25	0.68	0.3	1.2	0.77	0.57
442.25	0	0	0	0	0	0	0	0	0	0	0	0		96.44	0.75	0.6	0.48	0.35	0	0.56	0.57	0.09	0	0.6	0.21	0.1
475.52	0	0	0	0	0	0	0	0	0	0	0	0		101.83	0.23	0.15	0.06	0.03	0	0.15	0.12	0	0	0.17	0	0
511.28	0	0	0	0	0	0	0	0	0	0	0	0		107.52	0	0	0	0	0	0	0	0	0	0	0	0
549.74	0	0	0	0	0	0	0	0	0	0	0	0		113.53	0	0	0	0	0	0	0	0	0	0	0	0
591.09	0	0	0	0	0	0	0	0	0	0	0	0		119.88	0	0	0	0	0	0	0	0	0	0	0	0
635.55	0	0	0	0	0	0	0	0	0	0	0	0		126.58	0	0	0	0	0	0	0	0	0	0	0	0
683.35	0	0	0	0	0	0	0	0	0	0	0	0		133.65	0	0	0	0	0	0	0	0	0	0	0	0
734.75	0	0	0	0	0	0	0	0	0	0	0	0		141.13	0	0	0	0	0	0	0	0	0	0	0	0
790.02	0	0	0	0	0	0	0	0	0	0	0	0		149.01	0	0	0	0	0	0	0	0	0	0	0	0
849.44	0	0	0	0	0	0	0	0	0	0	0	0		157.34	0	0	0	0	0	0	0	0	0	0	0	0
913.33	0	0	0	0	0	0	0	0	0	0	0	0		166.14	0	0	0	0	0	0	0	0	0	0	0	0
982.03	0	0	0	0	0	0	0	0	0	0	0	0		175.43	0	0	0	0	0	0	0	0	0	0	0	0
1055.9	0	0	0	0	0	0	0	0	0	0	0	0		185.23	0	0	0	0	0	0	0	0	0	0	0	0
1135.32	0	0	0	0	0	0	0	0	0	0	0	0		195.59	0	0	0	0	0	0	0	0	0	0	0	0
1220.71	0	0	0	0	0	0	0	0	0	0	0	0		206.52	0	0	0	0	0	0	0	0	0	0	0	0
1312.53	0	0	0	0	0	0	0	0	0	0	0	0		218.06	0	0	0	0	0	0	0	0	0	0	0	0
1411.26	0	0	0	0	0	0	0	0	0	0	0	0		230.25	0	0	0	0	0	0	0	0	0	0	0	0
1517.41	0	0	0	0	0	0	0	0	0	0	0	0		243.12	0	0	0	0	0	0	0	0	0	0	0	0
1631.54	0	0	0	0	0	0	0	0	0	0	0	0		256.71	0	0	0	0	0	0	0	0	0	0	0	0
1754.26	0	0	0	0	0	0	0	0	0	0	0	0		271.06	0	0	0	0	0	0	0	0	0	0	0	0
1886.21	0	0	0	0	0	0	0	0	0	0	0	0		286.22	0	0	0	0	0	0	0	0	0	0	0	0
2028.09	0	0	0	0	0	0	0	0	0	0	0	0		302.21	0	0	0	0	0	0	0	0	0	0	0	0
2180.63	0	0	0	0	0	0	0	0	0	0	0	0		319.11	0	0	0	0	0	0	0	0	0	0	0	0
2344.65	0	0	0	0	0	0	0	0	0	0	0	0		336.95	0	0	0	0	0	0	0	0	0	0	0	0
2521.01	0	0	0	0	0	0	0	0	0	0	0	0		355.78	0	0	0	0	0	0	0	0	0	0	0	0
2710.63	0	0	0	0	0	0	0	0	0	0	0	0		375.67	0	0	0	0	0	0	0	0	0	0	0	0
2914.52	0	0	0	0	0	0	0	0	0	0	0	0		396.67	0	0	0	0	0	0	0	0	0	0	0	0
3133.74	0	0	0	0	0	0	0	0	0	0	0	0		418.84	0	0	0	0	0	0	0	0	0	0	0	0
3369.45	0	0	0	0	0	0	0	0	0	0	0	0		442.25	0	0	0	0	0	0	0	0	0	0	0	0
3622.89	0	0	0	0	0	0	0	0	0	0	0	0		466.97	0	0	0	0	0	0	0	0	0	0	0	0
3895.39	0	0	0	0	0	0	0	0	0	0	0	0		493.08	0	0	0	0	0	0	0	0	0	0	0	0
4188.39	0	0	0	0	0	0	0	0	0	0	0	0		520.64	0	0	0	0	0	0	0	0	0	0	0	0
4503.43	0	0	0	0	0	0	0	0	0	0	0	0		549.74	0	0	0	0	0	0	0	0	0	0	0	0
4842.16	0	0	0	0	0	0	0	0	0	0	0	0		580.47	0	0	0	0	0	0	0	0	0	0	0	0
5206.37	0	0	0	0	0	0	0	0	0	0	0	0		612.92	0	0	0	0	0	0	0	0	0	0	0	0
5597.98	0	0	0	0	0	0	0	0	0	0	0	0		647.18	0	0	0	0	0	0	0	0	0	0	0	0
6019.04	0	0	0	0	0	0	0	0	0	0	0	0		683.35	0	0	0	0	0	0	0	0	0	0	0	0
6471.78	0	0	0	0	0	0	0	0	0	0	0	0		721.55	0	0	0	0	0	0	0	0	0	0	0	0
6958.56	0	0	0	0	0	0	0	0	0	0	0	0		761.89	0	0	0	0	0	0	0	0	0	0	0	0
7481.97	0	0	0	0	0	0	0	0	0	0	0	0		804.47	0	0	0	0	0	0	0	0	0	0	0	0
8044.74	0	0	0	0	0	0	0	0	0	0	0	0		849.44	0	0	0	0	0	0	0	0	0	0	0	0
8649.84	0	0	0	0	0	0	0	0	0	0	0	0		896.92	0	0	0	0	0	0	0	0	0	0	0	0
9300.45	0	0	0	0	0	0	0	0	0	0	0	0		947.06	0	0	0	0	0	0	0	0	0	0	0	0
10000	0	0	0	0	0	0	0	0	0	0	0	0		1000	0	0	0	0	0	0	0	0	0	0	0	0

## Sheet: Figure 1C
Particle size (nm)	0 mM			0.5 mM			1 mM			1.25 mM			1.75 mM			Trastuzumab
1	0	0	0	0	0	0	0	0	0	0	0	0	0	0	0
1.08	0	0	0	0	0	0	0	0	0	0	0	0	0	0	0
1.16	0	0	0	0	0	0	0	0	0	0	0	0	0	0	0
1.24	0	0	0	0	0	0	0	0	0	0	0	0	0	0	0
1.34	0	0	0	0	0	0	0	0	0	0	0	0	0	0	0
1.44	0	0	0	0	0	0	0	0	0	0	0	0	0	0	0
1.55	0	0	0	0	0	0	0	0	0	0	0	0	0	0	0
1.66	0	0	0	0	0	0	0	0	0	0	0	0	0	0	0
1.79	0	0	0	0	0	0	0	0	0	0	0	0	0	0	0
1.92	0	0	0	0	0	0	0	0	0	0	0	0	0	0	0
2.07	0	0	0	0	0	0	0	0	0	0	0	0	0	0	0
2.22	0	0	0	0	0	0	0	0	0	0	0	0	0	0	0
2.39	0	0	0	0	0	0	0	0	0	0	0	0	0	0	0
2.57	0	0	0	0	0	0	0	0	0	0	0	0	0	0	0
2.76	0	0	0	0	0.01	0.01	0	0	0	0	0	0	0	0	0
2.97	0	0	0	0	0.01	0.01	0	0	0	0	0	0	0	0	0
3.19	0	0	0	0	0.01	0.01	0	0	0	0	0	0	0	0	0
3.43	0	0	0	0	0.01	0.01	0	0	0	0	0	0	0	0	0
3.69	0	0	0	0	0.01	0.01	0.01	0	0	0	0	0	0	0	0
3.97	0	0	0	0	0.01	0.01	0.01	0	0	0	0	0	0	0	0
4.27	0	0	0	0	0.02	0.02	0.01	0	0	0	0	0	0	0	0
4.59	0	0	0	0	0.02	0.02	0.01	0	0	0	0	0	0	0	0
4.93	0	0	0	0.01	0.03	0.03	0.01	0	0	0	0	0	0	0	0
5.3	0	0	0	0.01	0.03	0.03	0.02	0	0	0	0	0	0	0	0
5.7	0	0	0	0.01	0.04	0.04	0.02	0	0	0	0	0	0	0	0
6.13	0	0	0	0.01	0.04	0.05	0.02	0	0	0	0	0	0	0	0
6.59	0	0	0	0.02	0.05	0.05	0.03	0	0	0	0	0	0	0	0
7.09	0	0	0	0.02	0.06	0.07	0.03	0	0.01	0	0	0	0	0	0
7.62	0	0	0	0.03	0.08	0.08	0.04	0	0.01	0.01	0	0	0	0	0
8.19	0	0	0	0.04	0.09	0.09	0.05	0	0.01	0.01	0	0	0	0	0
8.81	0	0	0	0.05	0.11	0.11	0.06	0	0.01	0.01	0	0	0	0	0
9.47	0	0	0	0.06	0.13	0.13	0.07	0.01	0.01	0.01	0	0	0	0	0
10.18	0	0	0	0.08	0.15	0.16	0.09	0.01	0.02	0.01	0	0	0	0	0
10.95	0	0	0	0.11	0.18	0.19	0.1	0.01	0.03	0.02	0	0	0	0	0
11.77	0	0	0	0.14	0.22	0.22	0.12	0.02	0.03	0.02	0.01	0.01	0	0	0
12.66	0	0	0	0.18	0.26	0.26	0.15	0.02	0.04	0.03	0.01	0.01	0	0	0
13.61	0	0	0	0.23	0.3	0.31	0.18	0.03	0.06	0.03	0.02	0.01	0	0	0
14.63	0	0	0	0.29	0.36	0.36	0.21	0.04	0.07	0.04	0.02	0.02	0	0	0
15.73	0	0	0	0.37	0.42	0.42	0.25	0.05	0.09	0.05	0.03	0.03	0	0.01	0
16.92	0	0	0	0.47	0.49	0.49	0.3	0.07	0.12	0.07	0.05	0.04	0	0.01	0
18.19	0	0	0	0.6	0.57	0.57	0.35	0.09	0.15	0.09	0.07	0.06	0	0.01	0
19.56	0	0	0	0.75	0.66	0.66	0.42	0.12	0.19	0.11	0.09	0.09	0.01	0.02	0
21.03	0	0	0	0.93	0.76	0.76	0.49	0.16	0.25	0.13	0.13	0.12	0.01	0.03	0
22.61	0	0	0	1.15	0.87	0.87	0.58	0.22	0.31	0.17	0.17	0.17	0.01	0.04	0
24.31	0	0	0	1.4	1	0.99	0.68	0.28	0.39	0.21	0.24	0.23	0.02	0.06	0.01
26.14	0	0	0	1.68	1.13	1.12	0.79	0.36	0.49	0.26	0.32	0.32	0.03	0.08	0.02
28.11	0	0	0	1.98	1.27	1.25	0.92	0.47	0.62	0.32	0.42	0.43	0.05	0.12	0.04
30.22	0	0	0	2.3	1.42	1.39	1.05	0.6	0.76	0.4	0.56	0.57	0.07	0.16	0.07
32.49	0	0	0	2.59	1.57	1.53	1.2	0.76	0.94	0.49	0.72	0.74	0.1	0.22	0.11
34.94	0	0	0	2.83	1.71	1.67	1.37	0.94	1.14	0.6	0.93	0.96	0.15	0.29	0.18
37.57	0	0	0	2.96	1.84	1.8	1.53	1.17	1.37	0.72	1.18	1.22	0.22	0.39	0.28
40.39	0	0	0	2.93	1.95	1.9	1.7	1.42	1.62	0.87	1.46	1.53	0.32	0.51	0.42
43.43	0	0	0	2.69	2.03	1.98	1.86	1.71	1.89	1.04	1.79	1.88	0.45	0.67	0.6
46.7	0	0	0	2.22	2.06	2.01	2.01	2.01	2.17	1.24	2.14	2.24	0.63	0.86	0.84
50.21	0	0	0	1.56	2.03	1.99	2.12	2.31	2.42	1.45	2.49	2.61	0.85	1.08	1.15
53.99	0	0	0	0.82	1.93	1.91	2.19	2.59	2.63	1.67	2.81	2.93	1.14	1.34	1.52
58.05	0	0	0	0.23	1.75	1.76	2.19	2.81	2.76	1.91	3.05	3.16	1.49	1.64	1.95
62.41	0	0	0	0	1.49	1.53	2.11	2.93	2.77	2.13	3.15	3.23	1.9	1.96	2.41
67.11	0	0	0	0	1.16	1.23	1.93	2.89	2.61	2.33	3.06	3.06	2.36	2.29	2.88
72.16	0	0	0	0	0.8	0.88	1.66	2.66	2.27	2.48	2.72	2.63	2.82	2.6	3.28
77.58	0	0	0	0	0.44	0.52	1.29	2.21	1.75	2.55	2.13	1.95	3.23	2.85	3.55
83.42	0	0	0	0	0.15	0.2	0.88	1.59	1.12	2.51	1.36	1.12	3.52	3.01	3.59
89.69	0	0	0	0	0	0	0.47	0.88	0.5	2.35	0.58	0.38	3.58	3.01	3.32
96.44	0	0	0	0	0	0	0.15	0.29	0.09	2.04	0.06	0	3.33	2.81	2.7
103.69	0	0	0	0	0	0	0	0	0	1.59	0	0	2.71	2.4	1.81
111.49	0	0	0	0	0	0	0	0	0	1.07	0	0	1.8	1.79	0.85
119.88	0	0	0	0	0	0	0	0	0	0.55	0	0	0.81	1.06	0.15
128.9	0	0	0	0	0	0	0	0	0	0.16	0	0	0.11	0.41	0
138.59	0	0	0	0	0	0	0	0	0	0	0	0	0	0.02	0
149.01	0	0	0	0	0	0	0	0	0	0	0	0	0	0	0
160.22	0	0	0	0	0	0	0	0	0	0	0	0	0	0	0
172.27	0	0	0	0	0	0	0	0	0	0	0	0	0	0	0
185.23	0	0	0	0	0	0	0	0	0	0	0	0	0	0	0
199.16	0	0	0	0	0	0	0	0	0	0	0	0	0	0	0
214.15	0	0	0	0	0	0	0	0	0	0	0	0	0	0	0
230.25	0	0	0	0	0	0	0	0	0	0	0	0	0	0	0
247.57	0	0	0	0	0	0	0	0	0	0	0	0	0	0	0
266.19	0	0	0	0	0	0	0	0	0	0	0	0	0	0	0
286.22	0	0	0	0	0	0	0	0	0	0	0	0	0	0	0
307.74	0	0	0	0	0	0	0	0	0	0	0	0	0	0	0
330.89	0	0	0	0	0	0	0	0	0	0	0	0	0	0	0
355.78	0	0	0	0	0	0	0	0	0	0	0	0	0	0	0
382.54	0	0	0	0	0	0	0	0	0	0	0	0	0	0	0
411.31	0	0	0	0	0	0	0	0	0	0	0	0	0	0	0
442.25	0	0	0	0	0	0	0	0	0	0	0	0	0	0	0
475.52	0	0	0	0	0	0	0	0	0	0	0	0	0	0	0
511.28	0	0	0	0	0	0	0	0	0	0	0	0	0	0	0
549.74	0	0	0	0	0	0	0	0	0	0	0	0	0	0	0
591.09	0	0	0	0	0	0	0	0	0	0	0	0	0	0	0
635.55	0	0	0	0	0	0	0	0	0	0	0	0	0	0	0
683.35	0	0	0	0	0	0	0	0	0	0	0	0	0	0	0
734.75	0	0	0	0	0	0	0	0	0	0	0	0	0	0	0
790.02	0	0	0	0	0	0	0	0	0	0	0	0	0	0	0
849.44	0	0	0	0	0	0	0	0	0	0	0	0	0	0	0
913.33	0	0	0	0	0	0	0	0	0	0	0	0	0	0	0
982.03	0	0	0	0	0	0	0	0	0	0	0	0	0	0	0
1055.9	0	0	0	0	0	0	0	0	0	0	0	0	0	0	0
1135.32	0	0	0	0	0	0	0	0	0	0	0	0	0	0	0
1220.71	0	0	0	0	0	0	0	0	0	0	0	0	0	0	0
1312.53	0	0	0	0	0	0	0	0	0	0	0	0	0	0	0
1411.26	0	0	0	0	0	0	0	0	0	0	0	0	0	0	0
1517.41	0	0	0	0	0	0	0	0	0	0	0	0	0	0	0
1631.54	0	0	0	0	0	0	0	0	0	0	0	0	0	0	0
1754.26	0	0	0	0	0	0	0	0	0	0	0	0	0	0	0
1886.21	0	0	0	0	0	0	0	0	0	0	0	0	0	0	0
2028.09	0	0	0	0	0	0	0	0	0	0	0	0	0	0	0
2180.63	0	0	0	0	0	0	0	0	0	0	0	0	0	0	0
2344.65	0	0	0	0	0	0	0	0	0	0	0	0	0	0	0
2521.01	0	0	0	0	0	0	0	0	0	0	0	0	0	0	0
2710.63	0	0	0	0	0	0	0	0	0	0	0	0	0	0	0
2914.52	0	0	0	0	0	0	0	0	0	0	0	0	0	0	0
3133.74	0	0	0	0	0	0	0	0	0	0	0	0	0	0	0
3369.45	0	0	0	0	0	0	0	0	0	0	0	0	0	0	0
3622.89	0	0	0	0	0	0	0	0	0	0	0	0	0	0	0
3895.39	0	0	0	0	0	0	0	0	0	0	0	0	0	0	0
4188.39	0	0	0	0	0	0	0	0	0	0	0	0	0	0	0
4503.43	0	0	0	0	0	0	0	0	0	0	0	0	0	0	0
4842.16	0	0	0	0	0	0	0	0	0	0	0	0	0	0	0
5206.37	0	0	0	0	0	0	0	0	0	0	0	0	0	0	0
5597.98	0	0	0	0	0	0	0	0	0	0	0	0	0	0	0
6019.04	0	0	0	0	0	0	0	0	0	0	0	0	0	0	0
6471.78	0	0	0	0	0	0	0	0	0	0	0	0	0	0	0
6958.56	0	0	0	0	0	0	0	0	0	0	0	0	0	0	0
7481.97	0	0	0	0	0	0	0	0	0	0	0	0	0	0	0
8044.74	0	0	0	0	0	0	0	0	0	0	0	0	0	0	0
8649.84	0	0	0	0	0	0	0	0	0	0	0	0	0	0	0
9300.45	0	0	0	0	0	0	0	0	0	0	0	0	0	0	0
10000	0	0	0	0	0	0	0	0	0	0	0	0	0	0	0

## Sheet: Figure 1D
NaCl (mM)	Trastuzumab			Atezolizumab			Daratumumab				size (nm)
0.5	36.28	32.58	35.49	37.11	35.91	47.16
1	48.23	41.37	50.95	62.9	69.09	60.95	38.09	30.67	33.31
1.25	61.26	51.95	51.81	74.15	78.95	75.78	46.07	47.61	46.13
1.5							50.94	50.34	63.9
1.75	71.4	72.93	74.45
2							103.55	113.1	96.47

## Sheet: Figure 2A
0.5	1	1.25	1.75	mM	NaCl
61.8545	93.4125	94.8903	98.7653		Yield (%)	Trastuzumab
69.5515	92.9174	94.6929	98.0531
70.5573	92.2703	98.145	99.2723
67.3211	92.8667	95.9094	98.6969	AVG

## Sheet: Figure 2B
Size (nm)	TRA NP (15x)				TRA NP
1	0	0	0		0	0	0
1.08	0	0	0		0	0	0
1.16	0	0	0		0	0	0
1.24	0	0	0		0	0	0
1.34	0	0	0		0	0	0
1.44	0	0	0		0	0	0
1.55	0	0	0		0	0	0
1.66	0	0	0		0	0	0
1.79	0	0	0		0	0	0
1.92	0	0	0		0	0	0
2.07	0	0	0		0	0	0
2.22	0	0	0		0	0	0
2.39	0	0	0		0	0	0
2.57	0	0	0		0	0	0
2.76	0	0	0		0	0	0
2.97	0	0	0		0	0	0
3.19	0	0	0		0	0	0
3.43	0	0	0		0	0	0
3.69	0	0	0		0	0	0
3.97	0	0	0		0	0	0
4.27	0	0	0		0	0	0
4.59	0	0	0		0	0	0
4.93	0	0	0		0	0	0
5.3	0	0	0		0	0	0
5.7	0	0	0		0	0	0
6.13	0	0	0		0	0	0
6.59	0	0	0		0	0	0
7.09	0.01	0	0		0	0	0
7.62	0.01	0	0		0	0	0
8.19	0.01	0	0		0	0	0
8.81	0.01	0	0		0	0	0
9.47	0.01	0	0		0	0	0
10.18	0.01	0	0		0	0	0
10.95	0.01	0	0		0	0	0
11.77	0.01	0	0		0	0	0
12.66	0.01	0	0		0	0	0
13.61	0.02	0.01	0		0	0	0
14.63	0.02	0.01	0		0	0	0
15.73	0.02	0.01	0		0	0.01	0
16.92	0.02	0.02	0		0	0.01	0
18.19	0.02	0.02	0		0	0.01	0
19.56	0.02	0.03	0.01		0.01	0.02	0
21.03	0.02	0.04	0.01		0.01	0.03	0
22.61	0.02	0.05	0.02		0.01	0.04	0
24.31	0.02	0.07	0.02		0.02	0.06	0.01
26.14	0.02	0.09	0.03		0.03	0.08	0.02
28.11	0.03	0.12	0.05		0.05	0.12	0.04
30.22	0.03	0.16	0.07		0.07	0.16	0.07
32.49	0.05	0.2	0.1		0.1	0.22	0.11
34.94	0.07	0.26	0.14		0.15	0.29	0.18
37.57	0.11	0.34	0.2		0.22	0.39	0.28
40.39	0.17	0.43	0.27		0.32	0.51	0.42
43.43	0.27	0.54	0.37		0.45	0.67	0.6
46.7	0.41	0.68	0.49		0.63	0.86	0.84
50.21	0.61	0.84	0.65		0.85	1.08	1.15
53.99	0.87	1.04	0.85		1.14	1.34	1.52
58.05	1.22	1.26	1.1		1.49	1.64	1.95
62.41	1.65	1.5	1.39		1.9	1.96	2.41
67.11	2.15	1.76	1.73		2.36	2.29	2.88
72.16	2.69	2.04	2.1		2.82	2.6	3.28
77.58	3.22	2.3	2.48		3.23	2.85	3.55
83.42	3.64	2.52	2.83		3.52	3.01	3.59
89.69	3.85	2.68	3.11		3.58	3.01	3.32
96.44	3.71	2.74	3.25		3.33	2.81	2.7
103.69	3.15	2.67	3.18		2.71	2.4	1.81
111.49	2.21	2.43	2.84		1.8	1.79	0.85
119.88	1.1	2.03	2.24		0.81	1.06	0.15
128.9	0.23	1.5	1.45		0.11	0.41	0
138.59	0	0.91	0.65		0	0.02	0
149.01	0	0.39	0.11		0	0	0
160.22	0	0.07	0		0	0	0
172.27	0	0	0		0	0	0
185.23	0	0	0		0	0	0
199.16	0	0	0		0	0	0
214.15	0	0	0		0	0	0
230.25	0	0	0		0	0	0
247.57	0	0	0		0	0	0
266.19	0	0	0		0	0	0
286.22	0	0	0		0	0	0
307.74	0	0	0		0	0	0
330.89	0	0	0		0	0	0
355.78	0	0	0		0	0	0
382.54	0	0	0		0	0	0
411.31	0	0	0		0	0	0
442.25	0	0	0		0	0	0
475.52	0	0	0		0	0	0
511.28	0	0	0		0	0	0
549.74	0	0	0		0	0	0
591.09	0	0	0		0	0	0
635.55	0	0	0		0	0	0
683.35	0	0	0		0	0	0
734.75	0	0	0		0	0	0
790.02	0	0	0		0	0	0
849.44	0	0	0		0	0	0
913.33	0	0	0		0	0	0
982.03	0	0	0		0	0	0
1055.9	0	0	0		0	0	0
1135.32	0	0	0		0	0	0
1220.71	0	0	0		0	0	0
1312.53	0	0	0		0	0	0
1411.26	0	0	0		0	0	0
1517.41	0	0	0		0	0	0
1631.54	0	0	0		0	0	0
1754.26	0	0	0		0	0	0
1886.21	0	0	0		0	0	0
2028.09	0	0	0		0	0	0
2180.63	0	0	0		0	0	0
2344.65	0	0	0		0	0	0
2521.01	0	0	0		0	0	0
2710.63	0	0	0		0	0	0
2914.52	0	0	0		0	0	0
3133.74	0	0	0		0	0	0
3369.45	0	0	0		0	0	0
3622.89	0	0	0		0	0	0
3895.39	0	0	0		0	0	0
4188.39	0	0	0		0	0	0
4503.43	0	0	0		0	0	0
4842.16	0	0	0		0	0	0
5206.37	0	0	0		0	0	0
5597.98	0	0	0		0	0	0
6019.04	0	0	0		0	0	0
6471.78	0	0	0		0	0	0
6958.56	0	0	0		0	0	0
7481.97	0	0	0		0	0	0
8044.74	0	0	0		0	0	0
8649.84	0	0	0		0	0	0
9300.45	0	0	0		0	0	0
10000	0	0	0		0	0	0

## Sheet: Figure 2C
0.5	1	1.25	1.75	mM	NaCl
87.7504	83.9856	84.916	89.8262		Redissolved (%)	Trastuzumab
84.3451	78.0217	82.1416	86.8691
89.0544	102.519	81.3335	83.0839
87.05	88.1756	82.797	86.5931	AVG

## Sheet: Figure 2D
0	0.5	1	1.25	1.75	mM	NaCl
84.3195	109.86	84.3837	133.754	103.879		Activity (%)	Trastuzumab
133.145	112.962	79.6458	92.6447	97.8051
124.419	103.818	98.3744	105.1	99.8772
113.961	108.88	87.468	110.5	100.52	AVG

## Sheet: Figure 2F
ug/mL	Trastuzumab Stock-Median			Trastuzumab Redissolved-median			Atezolizumab Stock-Median			Atezolizumab Redissolved-median			Daratumumab Stock-Median					binding curve (%)
15	87.4112	100	100	85.525	88.4861	89.629	100	100	79.6609	76.767	68.9455	100	100	92.3568	95.3531
10	82.6555	93.9937	86.5096	100	92.2787	80.1316	87.8075	90.2068	73.8644	79.6804	68.2647	79.4496	91.3422	94.7886	100
1	84.1372	64.3713	65.744	84.8644	52.7363	49.1353	79.3111	83.2971	72.6881	69.0139	63.185	54.312	94.2295	94.8125	92.0339
0.1	30.488	7.18015	18.6117	33.6101	3.28195	5.14084	71.2874	63.7359	53.0392	33.0342	53.0199	43.0821	65.987	89.5174	63.4888
0.01	5.26137	-4.85256	2.18137	1.19651	-4.42499	1.62712	5.16839	32.302	24.219	-5.48236	3.38894	4.57125	15.0148	2.90239	0.484161
ug/mL	Daratumumab redissolved-Median
0.000224	0.298702	0.138297	0	0	0.351642	0
0.002242	2.01462	0.872937	0.0805459	2.29793	0.36002	0.207561
0.022422	7.01044	3.33956	2.32366	42.617	3.42469	2.90519
0.224215	49.2475	35.0806	23.9778	42.2413	34.9313	7.34915
0.336323	49.7527	46.8179	14.109	69.2911	53.6401	13.5774
0.672646		65.4156	53.0193		71.1365	42.913
1.12108		91.6043	70.2791		91.573	54.7388

## Sheet: S1A
Size (nm)	0 min												30 min												60 min
1	0	0	0	0	0	0	0	0	0	0	0	0	0	0	0	0	0	0							0	0	0	0	0	0							Trastuzumab
1.08	0	0	0	0	0	0	0	0	0	0	0	0	0	0	0	0	0	0							0	0	0	0	0	0
1.16	0	0	0	0	0	0	0	0	0	0	0	0	0	0	0	0	0	0							0	0	0	0	0	0
1.24	0	0	0	0	0	0	0	0	0	0	0	0	0	0	0	0	0	0							0	0	0	0	0	0
1.34	0	0	0	0	0	0	0	0	0	0	0	0	0	0	0	0	0	0							0	0	0	0	0	0
1.44	0	0	0	0	0	0	0	0	0	0	0	0	0	0	0	0	0	0							0	0	0	0	0	0
1.55	0	0	0	0	0	0	0	0	0	0	0	0	0	0	0	0	0	0							0	0	0	0	0	0
1.66	0	0	0	0	0	0	0	0	0	0	0	0	0	0	0	0	0	0							0	0	0	0	0	0
1.79	0	0	0	0	0	0	0	0	0	0	0	0	0	0	0	0	0	0							0	0	0	0	0	0
1.92	0	0	0	0	0	0	0	0	0	0	0	0	0	0	0	0	0	0							0	0	0	0	0	0
2.07	0	0	0	0	0	0	0	0	0	0	0	0	0	0	0	0	0	0							0	0	0	0	0	0
2.22	0	0	0	0	0	0	0	0	0	0	0	0	0	0	0	0	0	0							0	0	0	0	0	0
2.39	0	0	0	0	0	0	0	0	0	0	0	0	0	0	0	0	0	0							0	0	0	0	0	0
2.57	0	0	0	0	0	0	0	0	0	0	0	0	0	0	0	0	0	0							0	0	0	0	0	0
2.76	0	0	0	0	0	0	0	0	0	0	0	0	0	0	0	0	0	0							0	0	0	0	0	0
2.97	0	0	0	0	0	0	0	0	0	0	0	0	0	0	0	0	0	0							0	0	0	0	0	0
3.19	0	0	0	0	0	0	0	0	0	0	0	0	0	0	0	0	0	0							0	0	0	0	0	0
3.43	0	0	0	0	0	0	0	0	0	0	0	0	0	0	0	0	0	0							0	0	0	0	0	0
3.69	0	0	0	0	0	0	0	0	0	0	0	0	0	0	0	0	0	0							0	0	0	0	0	0
3.97	0	0	0	0	0	0	0	0	0	0	0	0	0	0	0	0	0	0							0	0	0	0	0	0
4.27	0	0	0	0	0	0	0	0	0	0	0	0	0	0	0	0	0	0							0	0	0	0	0	0
4.59	0	0	0	0	0	0	0	0	0	0	0	0	0	0	0	0	0	0							0	0	0	0	0	0
4.93	0	0.01	0	0	0	0	0	0	0	0	0	0	0	0	0	0	0	0							0	0	0	0	0	0
5.3	0	0.01	0	0	0	0	0	0.01	0	0.01	0	0	0	0	0	0	0	0							0	0	0	0	0	0
5.7	0	0.01	0	0	0	0	0	0.01	0	0.01	0	0	0	0	0	0	0	0							0	0	0	0	0	0
6.13	0	0.01	0	0	0	0	0	0.01	0	0.01	0	0	0	0	0	0	0	0							0	0	0	0	0	0
6.59	0.01	0.01	0	0	0	0	0	0.01	0	0.01	0	0	0.01	0	0.01	0	0	0							0	0	0	0	0	0
7.09	0.01	0.01	0	0	0	0	0	0.01	0	0.01	0	0	0.01	0	0.01	0	0	0							0	0.01	0	0	0	0
7.62	0.01	0.02	0	0	0	0.01	0	0.01	0	0.01	0	0	0.01	0.01	0.01	0	0	0							0.01	0.01	0.01	0	0	0
8.19	0.01	0.02	0	0	0	0.01	0	0.01	0	0.01	0	0	0.01	0.01	0.01	0	0.01	0							0.01	0.01	0.01	0	0	0
8.81	0.01	0.02	0	0	0	0.01	0	0.02	0	0.01	0	0	0.01	0.01	0.01	0	0.01	0.01							0.01	0.01	0.01	0	0	0
9.47	0.01	0.03	0.01	0	0	0.01	0	0.02	0.01	0.02	0	0	0.01	0.01	0.01	0	0.01	0.01							0.01	0.01	0.01	0.01	0	0
10.18	0.02	0.03	0.01	0	0	0.01	0	0.02	0.01	0.02	0	0	0.02	0.01	0.02	0.01	0.01	0.01							0.01	0.02	0.01	0.01	0.01	0
10.95	0.02	0.03	0.01	0	0	0.01	0.01	0.02	0.01	0.02	0	0	0.02	0.01	0.02	0.01	0.01	0.01							0.01	0.02	0.02	0.01	0.01	0.01
11.77	0.02	0.04	0.01	0.01	0	0.01	0.01	0.03	0.01	0.02	0	0.01	0.02	0.02	0.03	0.01	0.02	0.01							0.02	0.02	0.02	0.01	0.01	0.01
12.66	0.02	0.04	0.02	0.01	0	0.02	0.01	0.03	0.01	0.03	0	0.01	0.03	0.02	0.03	0.01	0.02	0.01							0.02	0.03	0.02	0.01	0.01	0.01
13.61	0.03	0.05	0.02	0.01	0	0.02	0.01	0.03	0.01	0.03	0	0.01	0.03	0.03	0.04	0.01	0.02	0.02							0.03	0.03	0.03	0.02	0.01	0.01
14.63	0.03	0.05	0.02	0.01	0	0.02	0.01	0.04	0.01	0.03	0	0.01	0.04	0.03	0.04	0.02	0.03	0.02							0.03	0.04	0.03	0.02	0.02	0.01
15.73	0.04	0.06	0.03	0.02	0.01	0.03	0.02	0.04	0.02	0.03	0	0.01	0.05	0.04	0.05	0.02	0.04	0.02							0.04	0.05	0.04	0.03	0.02	0.02
16.92	0.04	0.06	0.04	0.02	0.01	0.03	0.02	0.05	0.02	0.03	0.01	0.01	0.06	0.05	0.06	0.03	0.05	0.03							0.05	0.06	0.05	0.03	0.03	0.02
18.19	0.05	0.07	0.05	0.03	0.01	0.04	0.03	0.05	0.03	0.03	0.01	0.02	0.07	0.06	0.08	0.04	0.06	0.03							0.05	0.07	0.06	0.04	0.04	0.03
19.56	0.05	0.07	0.07	0.04	0.01	0.05	0.04	0.05	0.03	0.03	0.01	0.02	0.09	0.07	0.09	0.05	0.07	0.04							0.07	0.08	0.08	0.05	0.05	0.04
21.03	0.06	0.07	0.08	0.05	0.01	0.05	0.05	0.05	0.04	0.03	0.02	0.03	0.11	0.08	0.11	0.06	0.08	0.05							0.08	0.1	0.09	0.06	0.06	0.05
22.61	0.07	0.07	0.11	0.07	0.02	0.06	0.07	0.05	0.05	0.03	0.03	0.03	0.13	0.1	0.13	0.08	0.1	0.06							0.1	0.12	0.11	0.08	0.07	0.06
24.31	0.08	0.06	0.13	0.09	0.03	0.08	0.09	0.05	0.06	0.02	0.04	0.04	0.15	0.12	0.16	0.1	0.13	0.07							0.12	0.14	0.13	0.1	0.09	0.07
26.14	0.09	0.06	0.17	0.12	0.04	0.09	0.11	0.05	0.07	0.01	0.05	0.05	0.18	0.15	0.19	0.12	0.16	0.08							0.14	0.17	0.16	0.12	0.11	0.09
28.11	0.11	0.05	0.21	0.15	0.06	0.11	0.15	0.05	0.09	0.01	0.07	0.07	0.22	0.18	0.23	0.16	0.19	0.1							0.17	0.2	0.19	0.15	0.14	0.11
30.22	0.13	0.05	0.27	0.19	0.08	0.13	0.19	0.04	0.12	0	0.1	0.09	0.26	0.22	0.27	0.2	0.24	0.13							0.2	0.24	0.23	0.19	0.17	0.14
32.49	0.16	0.05	0.33	0.25	0.12	0.17	0.24	0.05	0.15	0	0.14	0.12	0.31	0.27	0.32	0.25	0.29	0.16							0.24	0.29	0.27	0.23	0.22	0.18
34.94	0.21	0.07	0.41	0.31	0.17	0.21	0.3	0.06	0.2	0	0.19	0.17	0.37	0.32	0.38	0.31	0.35	0.21							0.29	0.34	0.32	0.28	0.27	0.23
37.57	0.27	0.1	0.51	0.4	0.25	0.26	0.38	0.08	0.26	0	0.25	0.22	0.43	0.39	0.44	0.39	0.42	0.26							0.34	0.4	0.38	0.35	0.33	0.28
40.39	0.36	0.17	0.63	0.5	0.35	0.34	0.48	0.12	0.35	0	0.34	0.3	0.51	0.46	0.52	0.49	0.51	0.34							0.41	0.47	0.45	0.42	0.41	0.36
43.43	0.49	0.29	0.77	0.63	0.49	0.44	0.6	0.2	0.46	0.02	0.46	0.4	0.6	0.55	0.61	0.6	0.62	0.44							0.48	0.55	0.52	0.51	0.5	0.44
46.7	0.66	0.47	0.93	0.78	0.67	0.58	0.74	0.33	0.6	0.08	0.6	0.54	0.7	0.66	0.7	0.74	0.74	0.57							0.57	0.64	0.61	0.62	0.61	0.55
50.21	0.89	0.75	1.12	0.96	0.91	0.75	0.9	0.53	0.78	0.23	0.78	0.72	0.82	0.78	0.82	0.89	0.88	0.74							0.67	0.75	0.7	0.74	0.74	0.69
53.99	1.2	1.14	1.33	1.17	1.2	0.98	1.1	0.81	1.01	0.5	1.01	0.94	0.94	0.92	0.94	1.08	1.03	0.95							0.79	0.86	0.81	0.89	0.89	0.85
58.05	1.58	1.65	1.56	1.4	1.55	1.27	1.32	1.19	1.29	0.95	1.28	1.22	1.08	1.08	1.07	1.29	1.21	1.22							0.93	0.99	0.93	1.05	1.07	1.04
62.41	2.03	2.27	1.8	1.66	1.96	1.61	1.56	1.68	1.62	1.58	1.59	1.55	1.24	1.26	1.22	1.52	1.4	1.53							1.1	1.13	1.06	1.24	1.27	1.26
67.11	2.54	2.95	2.05	1.94	2.39	2	1.82	2.27	2	2.41	1.94	1.93	1.4	1.45	1.37	1.76	1.61	1.9							1.28	1.28	1.2	1.44	1.48	1.51
72.16	3.04	3.6	2.28	2.21	2.82	2.43	2.09	2.9	2.4	3.35	2.31	2.34	1.56	1.66	1.52	2.02	1.81	2.29							1.49	1.44	1.36	1.66	1.72	1.79
77.58	3.46	4.09	2.48	2.46	3.19	2.85	2.34	3.51	2.79	4.25	2.67	2.75	1.72	1.87	1.67	2.25	2.01	2.69							1.72	1.6	1.53	1.88	1.95	2.09
83.42	3.69	4.23	2.61	2.66	3.43	3.2	2.55	3.97	3.11	4.88	2.98	3.11	1.87	2.07	1.82	2.46	2.19	3.03							1.97	1.75	1.72	2.09	2.18	2.38
89.69	3.6	3.87	2.64	2.77	3.45	3.4	2.68	4.11	3.3	4.94	3.18	3.35	2.01	2.26	1.94	2.6	2.33	3.26							2.21	1.89	1.91	2.28	2.38	2.63
96.44	3.1	2.94	2.53	2.74	3.18	3.35	2.71	3.81	3.28	4.23	3.2	3.38	2.1	2.39	2.03	2.65	2.4	3.29							2.42	2	2.1	2.42	2.52	2.81
103.69	2.21	1.63	2.28	2.56	2.58	2.98	2.6	2.98	2.97	2.77	2.98	3.12	2.15	2.45	2.08	2.57	2.38	3.04							2.58	2.07	2.27	2.49	2.58	2.87
111.49	1.1	0.44	1.86	2.2	1.73	2.28	2.32	1.78	2.36	1.06	2.49	2.54	2.13	2.41	2.07	2.34	2.26	2.48							2.63	2.1	2.4	2.45	2.51	2.76
119.88	0.23	0	1.33	1.68	0.82	1.35	1.88	0.59	1.51	0	1.77	1.7	2.03	2.25	1.99	1.94	2.02	1.67							2.53	2.06	2.43	2.3	2.31	2.44
128.9	0	0	0.75	1.06	0.16	0.47	1.32	0	0.64	0	0.96	0.79	1.84	1.93	1.83	1.42	1.66	0.79							2.25	1.94	2.32	2	1.96	1.92
138.59	0	0	0.27	0.48	0	0	0.73	0	0.06	0	0.29	0.14	1.57	1.49	1.59	0.85	1.22	0.15							1.78	1.74	2.04	1.59	1.48	1.25
149.01	0	0	0	0.1	0	0	0.24	0	0	0	0	0	1.23	0.97	1.29	0.34	0.75	0							1.18	1.46	1.59	1.09	0.94	0.58
160.22	0	0	0	0	0	0	0	0	0	0	0	0	0.85	0.47	0.94	0.04	0.34	0							0.57	1.13	1	0.58	0.44	0.12
172.27	0	0	0	0	0	0	0	0	0	0	0	0	0.49	0.12	0.59	0	0.08	0							0.13	0.77	0.42	0.19	0.11	0
185.23	0	0	0	0	0	0	0	0	0	0	0	0	0.2	0	0.29	0	0	0							0	0.44	0.05	0	0	0
199.16	0	0	0	0	0	0	0	0	0	0	0	0	0.04	0	0.09	0	0	0							0	0.18	0	0	0	0
214.15	0	0	0	0	0	0	0	0	0	0	0	0	0	0	0	0	0	0							0	0.04	0	0	0	0
230.25	0	0	0	0	0	0	0	0	0	0	0	0	0	0	0	0	0	0							0	0	0	0	0	0
247.57	0	0	0	0	0	0	0	0	0	0	0	0	0	0	0	0	0	0							0	0	0	0	0	0
266.19	0	0	0	0	0	0	0	0	0	0	0	0	0	0	0	0	0	0							0	0	0	0	0	0
286.22	0	0	0	0	0	0	0	0	0	0	0	0	0	0	0	0	0	0							0	0	0	0	0	0
307.74	0	0	0	0	0	0	0	0	0	0	0	0	0	0	0	0	0	0							0	0	0	0	0	0
330.89	0	0	0	0	0	0	0	0	0	0	0	0	0	0	0	0	0	0							0	0	0	0	0	0
355.78	0	0	0	0	0	0	0	0	0	0	0	0	0	0	0	0	0	0							0	0	0	0	0	0
382.54	0	0	0	0	0	0	0	0	0	0	0	0	0	0	0	0	0	0							0	0	0	0	0	0
411.31	0	0	0	0	0	0	0	0	0	0	0	0	0	0	0	0	0	0							0	0	0	0	0	0
442.25	0	0	0	0	0	0	0	0	0	0	0	0	0	0	0	0	0	0							0	0	0	0	0	0
475.52	0	0	0	0	0	0	0	0	0	0	0	0	0	0	0	0	0	0							0	0	0	0	0	0
511.28	0	0	0	0	0	0	0	0	0	0	0	0	0	0	0	0	0	0							0	0	0	0	0	0
549.74	0	0	0	0	0	0	0	0	0	0	0	0	0	0	0	0	0	0							0	0	0	0	0	0
591.09	0	0	0	0	0	0	0	0	0	0	0	0	0	0	0	0	0	0							0	0	0	0	0	0
635.55	0	0	0	0	0	0	0	0	0	0	0	0	0	0	0	0	0	0							0	0	0	0	0	0
683.35	0	0	0	0	0	0	0	0	0	0	0	0	0	0	0	0	0	0							0	0	0	0	0	0
734.75	0	0	0	0	0	0	0	0	0	0	0	0	0	0	0	0	0	0							0	0	0	0	0	0
790.02	0	0	0	0	0	0	0	0	0	0	0	0	0	0	0	0	0	0							0	0	0	0	0	0
849.44	0	0	0	0	0	0	0	0	0	0	0	0	0	0	0	0	0	0							0	0	0	0	0	0
913.33	0	0	0	0	0	0	0	0	0	0	0	0	0	0	0	0	0	0							0	0	0	0	0	0
982.03	0	0	0	0	0	0	0	0	0	0	0	0	0	0	0	0	0	0							0	0	0	0	0	0
1055.9	0	0	0	0	0	0	0	0	0	0	0	0	0	0	0	0	0	0							0	0	0	0	0	0
1135.32	0	0	0	0	0	0	0	0	0	0	0	0	0	0	0	0	0	0							0	0	0	0	0	0
1220.71	0	0	0	0	0	0	0	0	0	0	0	0	0	0	0	0	0	0							0	0	0	0	0	0
1312.53	0	0	0	0	0	0	0	0	0	0	0	0	0	0	0	0	0	0							0	0	0	0	0	0
1411.26	0	0	0	0	0	0	0	0	0	0	0	0	0	0	0	0	0	0							0	0	0	0	0	0
1517.41	0	0	0	0	0	0	0	0	0	0	0	0	0	0	0	0	0	0							0	0	0	0	0	0
1631.54	0	0	0	0	0	0	0	0	0	0	0	0	0	0	0	0	0	0							0	0	0	0	0	0
1754.26	0	0	0	0	0	0	0	0	0	0	0	0	0	0	0	0	0	0							0	0	0	0	0	0
1886.21	0	0	0	0	0	0	0	0	0	0	0	0	0	0	0	0	0	0							0	0	0	0	0	0
2028.09	0	0	0	0	0	0	0	0	0	0	0	0	0	0	0	0	0	0							0	0	0	0	0	0
2180.63	0	0	0	0	0	0	0	0	0	0	0	0	0	0	0	0	0	0							0	0	0	0	0	0
2344.65	0	0	0	0	0	0	0	0	0	0	0	0	0	0	0	0	0	0							0	0	0	0	0	0
2521.01	0	0	0	0	0	0	0	0	0	0	0	0	0	0	0	0	0	0							0	0	0	0	0	0
2710.63	0	0	0	0	0	0	0	0	0	0	0	0	0	0	0	0	0	0							0	0	0	0	0	0
2914.52	0	0	0	0	0	0	0	0	0	0	0	0	0	0	0	0	0	0							0	0	0	0	0	0
3133.74	0	0	0	0	0	0	0	0	0	0	0	0	0	0	0	0	0	0							0	0	0	0	0	0
3369.45	0	0	0	0	0	0	0	0	0	0	0	0	0	0	0	0	0	0							0	0	0	0	0	0
3622.89	0	0	0	0	0	0	0	0	0	0	0	0	0	0	0	0	0	0							0	0	0	0	0	0
3895.39	0	0	0	0	0	0	0	0	0	0	0	0	0	0	0	0	0	0							0	0	0	0	0	0
4188.39	0	0	0	0	0	0	0	0	0	0	0	0	0	0	0	0	0	0							0	0	0	0	0	0
4503.43	0	0	0	0	0	0	0	0	0	0	0	0	0	0	0	0	0	0							0	0	0	0	0	0
4842.16	0	0	0	0	0	0	0	0	0	0	0	0	0	0	0	0	0	0							0	0	0	0	0	0
5206.37	0	0	0	0	0	0	0	0	0	0	0	0	0	0	0	0	0	0							0	0	0	0	0	0
5597.98	0	0	0	0	0	0	0	0	0	0	0	0	0	0	0	0	0	0							0	0	0	0	0	0
6019.04	0	0	0	0	0	0	0	0	0	0	0	0	0	0	0	0	0	0							0	0	0	0	0	0
6471.78	0	0	0	0	0	0	0	0	0	0	0	0	0	0	0	0	0	0							0	0	0	0	0	0
6958.56	0	0	0	0	0	0	0	0	0	0	0	0	0	0	0	0	0	0							0	0	0	0	0	0
7481.97	0	0	0	0	0	0	0	0	0	0	0	0	0	0	0	0	0	0							0	0	0	0	0	0
8044.74	0	0	0	0	0	0	0	0	0	0	0	0	0	0	0	0	0	0							0	0	0	0	0	0
8649.84	0	0	0	0	0	0	0	0	0	0	0	0	0	0	0	0	0	0							0	0	0	0	0	0
9300.45	0	0	0	0	0	0	0	0	0	0	0	0	0	0	0	0	0	0							0	0	0	0	0	0
10000	0	0	0	0	0	0	0	0	0	0	0	0	0	0	0	0	0	0							0	0	0	0	0	0

## Sheet: S1B
ug/mL	Trastuzumab Stock				binding curve (%)
10	100
1	63.2509
0.1	13.7809
0.01	15.1943
ug/mL	Trastuzumab redissolved
10	89.5161
1	9.67742
0.1	12.5
0.01	0
